# Supplementary material for: Single-Cell Sequencing Reveals the Heterogeneity of Hepatic Natural Killer Cells and Identifies the Cytotoxic Natural Killer Subset in Schistosomiasis Mice
Source: Int J Mol Sci. 2025 Mar 30;26(7):3211. doi: 10.3390/ijms26073211 (PMC11989782; doi:10.3390/ijms26073211)
Supplement: Supplementary file 1 [file ijms-26-03211-s001.zip]

Archive with 1 entries (1 files):
- ijms-3462847-supplementary.pdf
